# Supplementary material for: Metabolic Syndrome Increases the Risk of Kidney Stone Disease: A Cross-Sectional and Longitudinal Cohort Study
Source: J Pers Med. 2021 Nov 6;11(11):1154. doi: 10.3390/jpm11111154 (PMC8622125; doi:10.3390/jpm11111154)
Supplement: Supplementary file 1 [file jpm-11-01154-s001.zip]

Archive with 1 entries (1 files):
- jpm-1437633-supplementary.pdf
